# Supplementary material for: Association of MMP-9 Haplotypes and TIMP-1 Polymorphism with Spontaneous Deep Intracerebral Hemorrhage in the Taiwan Population
Source: PLoS One. 2015 May 1;10(5):e0125397. doi: 10.1371/journal.pone.0125397 (PMC4416754; doi:10.1371/journal.pone.0125397)
Supplement: S1 File — (XLSX) [file pone.0125397.s001.xlsx]

## Sheet: Sheet1
	Case Control	Age >= 65	Gender	rs4898	rs3918242	rs17576	rs3787268	rs2250889
Sample Number 1	Disease	Ys	Male	T/T	C/C	G/G	A/A	C/C
Sample Number 2	Disease	No	Male	C/C	C/T	G/A	G/G	C/C
Sample Number 3	Disease	Ys	Female	C/C	C/C	G/G	G/G	C/C
Sample Number 4	Disease	Ys	Male	T/T	T/T	G/G	G/G	C/C
Sample Number 5	Disease	No	Male	T/T	C/T	G/G	G/A	C/C
Sample Number 6	Disease	No	Female	T/T	C/T	G/G	G/A	C/C
Sample Number 7	Disease	Ys	Female	C/C	C/C	G/G	G/A	C/C
Sample Number 8	Disease	Ys	Male	C/C	C/C	G/A	G/A	C/G
Sample Number 9	Disease	No	Male	C/C	C/T	G/A	G/G	C/G
Sample Number 10	Control	No	Female	T/T	C/C	G/G	G/G	C/C
Sample Number 11	Disease	No	Male	C/C	C/C	G/G	G/A	C/C
Sample Number 12	Disease	Ys	Female	C/C	C/C	G/A	G/A	C/G
Sample Number 13	Disease	No	Female	T/T	C/C	G/A	G/A	C/G
Sample Number 14	Disease	No	Male	T/T	C/C	G/A	G/G	C/G
Sample Number 15	Disease	No	Male	T/T	C/C	G/A	G/A	C/C
Sample Number 16	Disease	Ys	Female	C/T	C/C	G/G	A/A	C/C
Sample Number 17	Disease	Ys	Female	T/T	C/C	G/G	G/A	C/C
Sample Number 18	Disease	No	Female	T/T	C/C	G/A	G/A	C/C
Sample Number 19	Disease	No	Male	T/T	C/C	G/G	A/A	C/C
Sample Number 20	Disease	No	Male	C/C	C/T	G/A	G/G	C/G
Sample Number 21	Disease	No	Female	T/T	C/C	G/A	G/A	C/G
Sample Number 22	Disease	No	Female	C/T	C/T	G/G	G/A	C/C
Sample Number 23	Disease	Ys	Female	C/T	C/C	G/G	G/A	C/C
Sample Number 24	Disease	No	Female	T/T	C/C	G/A	G/A	C/G
Sample Number 25	Disease	No	Male	T/T	C/C	G/A	G/G	C/G
Sample Number 26	Disease	Ys	Male	C/C	C/C	G/G	G/A	C/C
Sample Number 27	Disease	No	Male	T/T	C/C	G/G	A/A	C/C
Sample Number 28	Disease	No	Female	C/C	C/C	A/A	G/G	G/G
Sample Number 29	Disease	No	Male	T/T	C/C	G/G	A/A	C/C
Sample Number 30	Disease	Ys	Male	T/T	C/C	G/G	G/A	C/C
Sample Number 31	Disease	Ys	Male	C/C	C/C	G/G	A/A	C/C
Sample Number 32	Disease	No	Male	C/C	C/C	G/A	G/A	C/C
Sample Number 33	Disease	No	Male	C/C	C/C	G/A	G/A	C/G
Sample Number 34	Disease	No	Male	C/C	C/T	G/G	G/A	C/C
Sample Number 35	Disease	No	Male	C/C	C/C	G/G	G/A	C/C
Sample Number 36	Disease	Ys	Female	T/T	C/C	G/A	G/A	C/C
Sample Number 37	Disease	Ys	Female	C/C	C/C	A/A	G/G	G/G
Sample Number 38	Disease	No	Male	T/T	C/C	A/A	G/G	G/G
Sample Number 39	Disease	No	Male	T/T	C/C	G/G	G/A	C/C
Sample Number 40	Disease	Ys	Male	T/T	C/C	A/A	G/G	G/G
Sample Number 41	Disease	No	Male	T/T	C/C	G/G	A/A	C/C
Sample Number 42	Disease	No	Male	C/C	C/C	G/G	G/A	C/C
Sample Number 43	Disease	Ys	Female	C/C	C/C	G/A	G/A	C/G
Sample Number 44	Disease	Ys	Male	T/T	C/T	G/G	G/A	C/C
Sample Number 45	Disease	Ys	Male	T/T	C/T	G/G	G/A	C/C
Sample Number 46	Disease	No	Male	T/T	C/C	G/A	G/A	C/C
Sample Number 47	Disease	Ys	Male	C/C	C/C	G/G	G/A	C/C
Sample Number 48	Disease	Ys	Female	C/T	C/T	G/A	G/G	C/G
Sample Number 49	Disease	No	Female	T/T	C/T	G/A	G/G	C/G
Sample Number 50	Disease	Ys	Male	T/T	C/C	G/A	G/G	C/G
Sample Number 51	Control	No	Male	T/T	C/C	NA	G/A	C/G
Sample Number 52	Disease	No	Male	T/T	C/T	G/G	G/G	C/C
Sample Number 53	Disease	No	Male	T/T	C/C	G/G	G/A	C/C
Sample Number 54	Disease	No	Male	T/T	C/C	G/G	G/A	C/C
Sample Number 55	Disease	Ys	Female	T/T	C/T	G/A	G/G	C/G
Sample Number 56	Disease	Ys	Female	C/T	C/C	A/A	G/G	C/G
Sample Number 57	Disease	No	Male	C/C	C/C	G/A	G/A	C/G
Sample Number 58	Control	No	Male	C/C	C/C	A/A	G/G	G/G
Sample Number 59	Control	Ys	Male	C/C	C/T	G/G	G/A	C/C
Sample Number 60	Control	No	Male	T/T	C/C	G/A	G/G	C/G
Sample Number 61	Disease	Ys	Male	T/T	C/C	A/A	G/G	C/G
Sample Number 62	Disease	No	Male	T/T	C/T	G/G	G/A	C/C
Sample Number 63	Disease	No	Female	T/T	C/C	G/A	G/G	C/G
Sample Number 64	Disease	No	Male	T/T	T/T	G/G	G/G	C/C
Sample Number 65	Disease	Ys	Female	C/T	C/C	G/G	G/A	C/C
Sample Number 66	Disease	Ys	Female	T/T	C/C	G/G	A/A	C/C
Sample Number 67	Disease	Ys	Male	T/T	C/C	G/G	A/A	C/C
Sample Number 68	Disease	No	Male	C/C	C/C	G/G	G/A	C/C
Sample Number 69	Disease	Ys	Female	C/C	C/C	G/G	G/A	C/C
Sample Number 70	Disease	No	Male	T/T	C/C	G/A	G/A	C/G
Sample Number 71	Disease	Ys	Male	C/C	C/T	G/A	G/G	C/G
Sample Number 72	Disease	No	Male	C/C	C/C	G/G	A/A	C/C
Sample Number 73	Disease	No	Male	NA	C/C	G/A	G/G	C/G
Sample Number 74	Disease	No	Male	C/C	C/C	G/G	A/A	C/C
Sample Number 75	Disease	No	Male	T/T	C/T	G/G	G/A	C/C
Sample Number 76	Disease	No	Male	T/T	C/C	G/A	G/G	C/G
Sample Number 77	Disease	Ys	Female	C/T	C/C	G/G	G/A	C/C
Sample Number 78	Disease	No	Male	T/T	C/C	G/G	G/G	C/C
Sample Number 79	Disease	No	Female	C/C	C/C	G/G	G/A	C/C
Sample Number 80	Disease	No	Male	T/T	C/C	G/A	G/A	C/G
Sample Number 81	Disease	Ys	Male	T/T	C/C	G/A	G/G	C/C
Sample Number 82	Disease	No	Female	C/T	C/C	G/G	A/A	C/C
Sample Number 83	Disease	Ys	Male	T/T	C/C	G/A	G/A	C/G
Sample Number 84	Disease	No	Female	C/T	C/C	G/A	G/G	C/G
Sample Number 85	Disease	No	Male	C/C	C/T	G/G	G/A	C/C
Sample Number 86	Disease	Ys	Female	C/T	C/T	G/G	G/G	C/C
Sample Number 87	Disease	No	Male	T/T	C/C	G/G	A/A	C/C
Sample Number 88	Disease	No	Male	T/T	C/C	G/G	A/A	C/C
Sample Number 89	Disease	No	Male	T/T	C/C	G/A	G/A	C/G
Sample Number 90	Disease	Ys	Female	C/T	C/C	G/A	G/A	C/C
Sample Number 91	Disease	Ys	Female	T/T	C/C	G/G	A/A	C/C
Sample Number 92	Disease	Ys	Female	C/T	C/C	G/A	G/A	C/C
Sample Number 93	Control	No	Female	C/C	C/C	A/A	G/G	C/G
Sample Number 94	Disease	Ys	Female	C/T	C/T	G/G	G/A	C/C
Sample Number 95	Disease	No	Male	C/C	C/C	G/A	G/G	C/G
Sample Number 96	Disease	No	Female	C/T	C/C	G/A	G/G	C/G
Sample Number 97	Disease	Ys	Female	C/T	C/C	G/G	A/A	C/C
Sample Number 98	Disease	No	Male	T/T	C/T	G/G	G/A	C/C
Sample Number 99	Control	Ys	Female	C/T	C/C	G/G	G/A	C/C
Sample Number 100	Disease	No	Male	C/C	C/C	G/A	G/A	C/G
Sample Number 101	Disease	Ys	Male	T/T	C/C	G/G	G/G	C/C
Sample Number 102	Disease	Ys	Female	C/T	C/T	A/A	G/G	G/G
Sample Number 103	Disease	Ys	Female	T/T	C/T	G/G	G/A	C/C
Sample Number 104	Disease	Ys	Female	C/T	C/C	G/G	G/G	C/C
Sample Number 105	Disease	Ys	Male	T/T	C/T	G/G	G/A	C/C
Sample Number 106	Disease	Ys	Female	T/T	C/C	G/G	A/A	C/C
Sample Number 107	Disease	No	Male	C/C	C/C	G/G	A/A	C/C
Sample Number 108	Disease	Ys	Female	T/T	C/T	A/A	G/G	C/G
Sample Number 109	Disease	No	Male	C/C	C/C	G/G	G/A	C/C
Sample Number 110	Disease	No	Male	T/T	C/C	G/G	G/A	C/C
Sample Number 111	Control	Ys	Female	C/C	C/T	G/G	G/A	C/C
Sample Number 112	Disease	No	Male	T/T	C/C	G/G	G/G	C/C
Sample Number 113	Disease	No	Male	T/T	C/C	G/G	A/A	C/C
Sample Number 114	Control	Ys	Female	C/C	C/C	G/G	G/G	C/C
Sample Number 115	Disease	No	Male	T/T	C/C	A/A	G/G	G/G
Sample Number 116	Control	Ys	Male	C/C	C/C	G/G	G/A	C/G
Sample Number 117	Disease	No	Female	C/T	C/C	G/A	G/A	C/G
Sample Number 118	Disease	Ys	Female	C/T	C/T	G/G	G/A	C/C
Sample Number 119	Control	Ys	Female	C/C	C/C	G/G	A/A	C/C
Sample Number 120	Control	Ys	Male	T/T	C/C	G/A	G/G	C/G
Sample Number 121	Disease	No	Male	NA	C/T	G/G	G/A	C/C
Sample Number 122	Disease	No	Male	C/C	C/C	A/A	G/G	G/G
Sample Number 123	Disease	No	Male	T/T	C/C	A/A	G/G	G/G
Sample Number 124	Disease	No	Male	T/T	C/C	G/G	G/A	C/C
Sample Number 125	Disease	No	Male	T/T	C/C	A/A	G/G	G/G
Sample Number 126	Control	Ys	Male	T/T	C/C	G/G	A/A	C/C
Sample Number 127	Control	No	Female	C/T	C/T	G/G	G/G	C/C
Sample Number 128	Control	Ys	Male	C/C	C/C	G/G	A/A	C/C
Sample Number 129	Control	No	Female	C/T	C/C	G/A	G/G	C/G
Sample Number 130	Disease	Ys	Male	T/T	C/C	G/A	G/G	C/G
Sample Number 131	Control	Ys	Female	C/T	C/C	G/A	G/A	C/G
Sample Number 132	Disease	Ys	Male	C/C	C/C	A/A	G/G	G/G
Sample Number 133	Disease	No	Female	C/C	C/C	G/G	G/G	C/C
Sample Number 134	Disease	Ys	Male	T/T	C/C	G/A	G/A	C/G
Sample Number 135	Disease	No	Male	T/T	C/C	G/A	G/G	C/G
Sample Number 136	Control	No	Female	T/T	C/C	G/G	G/A	C/C
Sample Number 137	Disease	No	Male	C/C	C/C	G/A	G/G	C/G
Sample Number 138	Control	No	Female	C/T	C/T	G/G	G/A	C/C
Sample Number 139	Disease	No	Male	T/T	C/C	G/A	G/G	C/G
Sample Number 140	Disease	No	Male	T/T	C/C	G/G	G/G	C/C
Sample Number 141	Control	No	Male	T/T	C/T	G/A	G/G	C/G
Sample Number 142	Control	No	Female	C/T	C/T	G/G	G/G	C/C
Sample Number 143	Disease	Ys	Male	NA	C/C	G/G	G/A	C/C
Sample Number 144	Control	Ys	Female	NA	C/C	G/G	G/A	C/C
Sample Number 145	Disease	No	Male	C/C	C/C	G/A	G/A	C/C
Sample Number 146	Disease	No	Male	C/C	C/T	G/A	G/G	C/C
Sample Number 147	Control	Ys	Female	C/T	C/C	G/G	A/A	C/C
Sample Number 148	Disease	No	Male	C/C	C/C	G/A	G/A	C/G
Sample Number 149	Disease	No	Male	T/T	C/C	G/G	A/A	C/C
Sample Number 150	Disease	No	Male	C/C	C/T	G/G	G/A	C/C
Sample Number 151	Disease	No	Male	C/C	C/C	G/G	G/A	C/C
Sample Number 152	Disease	No	Male	T/T	C/C	G/A	G/A	C/G
Sample Number 153	Disease	Ys	Female	C/T	C/C	G/G	G/A	C/C
Sample Number 154	Disease	Ys	Male	C/C	C/T	G/G	G/A	C/C
Sample Number 155	Disease	No	Male	T/T	C/C	G/G	G/A	C/C
Sample Number 156	Disease	Ys	Male	C/C	C/C	G/A	G/G	C/G
Sample Number 157	Disease	Ys	Male	C/C	C/C	G/G	G/G	C/C
Sample Number 158	Disease	No	Male	T/T	C/C	G/A	G/A	C/G
Sample Number 159	Disease	No	Male	T/T	C/C	G/G	A/A	C/C
Sample Number 160	Disease	No	Male	T/T	C/C	G/A	G/G	C/G
Sample Number 161	Disease	No	Male	T/T	C/T	G/A	G/G	C/G
Sample Number 162	Disease	No	Male	T/T	C/C	A/A	G/G	G/G
Sample Number 163	Disease	No	Female	C/C	C/C	G/G	A/A	C/C
Sample Number 164	Disease	No	Male	C/C	C/T	G/G	G/A	C/C
Sample Number 165	Disease	No	Male	C/C	C/C	A/A	G/G	G/G
Sample Number 166	Disease	Ys	Female	C/T	C/T	G/A	G/A	C/G
Sample Number 167	Disease	Ys	Male	C/C	C/C	G/G	A/A	C/C
Sample Number 168	Disease	No	Male	T/T	C/C	G/A	G/G	C/G
Sample Number 169	Disease	No	Female	C/C	C/C	G/G	G/A	C/C
Sample Number 170	Disease	Ys	Male	C/C	C/C	A/A	G/G	G/G
Sample Number 171	Disease	No	Male	T/T	C/C	A/A	G/G	G/G
Sample Number 172	Disease	Ys	Male	T/T	C/T	G/G	G/A	C/C
Sample Number 173	Disease	Ys	Male	T/T	C/T	G/A	G/G	C/G
Sample Number 174	Disease	No	Female	C/T	C/C	G/G	A/A	C/C
Sample Number 175	Disease	No	Male	T/T	C/C	G/G	A/A	C/C
Sample Number 176	Disease	No	Male	T/T	C/C	G/A	G/G	C/C
Sample Number 177	Disease	No	Male	T/T	C/C	G/G	A/A	C/C
Sample Number 178	Disease	Ys	Female	C/C	C/T	G/A	G/A	C/G
Sample Number 179	Disease	No	Male	T/T	C/C	G/A	G/A	C/G
Sample Number 180	Disease	No	Female	T/T	C/C	G/G	G/A	C/C
Sample Number 181	Disease	No	Male	T/T	C/T	G/G	G/G	C/C
Sample Number 182	Disease	No	Male	C/C	C/T	G/G	G/A	C/C
Sample Number 183	Disease	Ys	Male	T/T	C/T	G/G	G/G	C/C
Sample Number 184	Disease	No	Male	C/C	C/C	G/G	G/A	C/C
Sample Number 185	Control	Ys	Male	C/C	C/C	G/G	G/A	C/C
Sample Number 186	Control	No	Male	T/T	C/C	G/A	G/G	C/G
Sample Number 187	Control	No	Female	T/T	C/C	G/A	G/A	C/G
Sample Number 188	Disease	Ys	Female	C/C	C/C	G/G	A/A	C/C
Sample Number 189	Control	Ys	Female	C/T	NA	G/G	G/G	NA
Sample Number 190	Disease	No	Female	T/T	C/T	A/A	G/G	G/G
Sample Number 191	Disease	Ys	Male	T/T	C/C	G/G	G/A	C/C
Sample Number 192	Disease	Ys	Male	T/T	C/C	G/G	A/A	C/C
Sample Number 193	Disease	No	Male	T/T	C/T	G/A	G/G	C/G
Sample Number 194	Control	No	Male	T/T	C/C	G/G	G/G	C/C
Sample Number 195	Control	Ys	Female	C/T	C/C	G/A	G/G	C/G
Sample Number 196	Control	Ys	Male	C/C	NA	G/G	A/A	NA
Sample Number 197	Control	No	Male	T/T	C/C	G/A	G/G	C/C
Sample Number 198	Control	No	Male	C/C	C/C	G/A	G/G	C/G
Sample Number 199	Disease	No	Female	T/T	C/C	G/G	G/A	C/C
Sample Number 200	Disease	Ys	Female	C/T	C/C	G/A	G/G	C/G
Sample Number 201	Disease	No	Male	C/C	C/T	G/G	G/A	C/C
Sample Number 202	Disease	Ys	Male	C/C	C/T	G/G	G/G	C/C
Sample Number 203	Disease	No	Male	T/T	C/C	G/G	G/G	C/C
Sample Number 204	Disease	No	Female	T/T	NA	NA	G/A	NA
Sample Number 205	Control	Ys	Female	C/C	C/C	A/A	G/G	C/G
Sample Number 206	Control	No	Female	T/T	C/C	G/A	G/A	C/G
Sample Number 207	Control	No	Male	T/T	C/C	NA	G/A	C/G
Sample Number 208	Control	Ys	Female	C/C	C/C	G/G	A/A	C/C
Sample Number 209	Disease	No	Male	C/C	C/C	G/A	G/A	C/C
Sample Number 210	Disease	No	Male	C/C	C/C	G/A	A/A	C/C
Sample Number 211	Disease	No	Male	C/C	C/C	G/A	G/A	C/G
Sample Number 212	Control	Ys	Female	C/C	C/C	G/G	A/A	C/C
Sample Number 213	Disease	Ys	Male	T/T	C/C	G/A	G/A	C/G
Sample Number 214	Control	Ys	Female	T/T	C/T	G/G	G/G	C/C
Sample Number 215	Disease	No	Male	C/C	C/C	G/G	A/A	C/C
Sample Number 216	Control	Ys	Female	C/T	C/T	G/G	G/G	C/C
Sample Number 217	Control	No	Female	C/T	C/C	G/G	A/A	C/C
Sample Number 218	Disease	No	Male	C/C	C/C	G/A	G/G	C/C
Sample Number 219	Disease	Ys	Male	T/T	C/C	G/A	G/A	C/C
Sample Number 220	Control	Ys	Female	C/C	C/C	G/A	G/A	C/G
Sample Number 221	Disease	Ys	Male	T/T	C/C	G/G	G/A	C/C
Sample Number 222	Control	No	Female	T/T	C/C	G/A	G/A	C/G
Sample Number 223	Disease	Ys	Female	C/C	C/T	G/A	G/A	C/G
Sample Number 224	Control	Ys	Female	C/C	NA	G/G	G/A	NA
Sample Number 225	Control	Ys	Male	C/C	C/T	G/G	G/G	C/C
Sample Number 226	Control	Ys	Female	C/T	C/C	G/G	G/A	C/C
Sample Number 227	Control	No	Female	T/T	C/T	G/G	G/A	C/C
Sample Number 228	Control	Ys	Female	C/C	NA	G/G	A/A	NA
Sample Number 229	Control	No	Female	C/T	C/C	G/G	G/A	C/C
Sample Number 230	Control	No	Female	C/C	T/T	G/G	G/G	C/C
Sample Number 231	Disease	No	Male	T/T	C/C	G/A	G/G	C/G
Sample Number 232	Disease	No	Female	C/C	NA	NA	G/A	NA
Sample Number 233	Control	Ys	Female	C/T	NA	G/G	G/A	NA
Sample Number 234	Control	Ys	Male	C/C	C/C	A/A	G/G	G/G
Sample Number 235	Disease	Ys	Male	C/C	C/C	G/A	G/G	C/G
Sample Number 236	Disease	No	Male	C/C	C/T	G/G	G/G	C/C
Sample Number 237	Disease	No	Female	C/T	C/C	G/A	G/G	C/G
Sample Number 238	Disease	Ys	Male	T/T	C/T	G/G	G/A	C/C
Sample Number 239	Disease	Ys	Female	C/T	C/C	G/G	G/A	C/C
Sample Number 240	Control	No	Male	C/C	C/C	G/A	G/A	C/G
Sample Number 241	Control	Ys	Female	C/T	C/T	G/G	G/A	C/C
Sample Number 242	Control	Ys	Female	C/T	C/C	G/A	G/A	C/G
Sample Number 243	Disease	Ys	Male	T/T	C/C	G/G	A/A	C/C
Sample Number 244	Disease	Ys	Male	T/T	C/C	G/G	A/A	C/C
Sample Number 245	Control	Ys	Female	C/T	C/T	G/G	G/A	C/C
Sample Number 246	Control	Ys	Male	T/T	C/C	G/A	G/A	C/G
Sample Number 247	Disease	No	Male	C/C	C/C	G/G	A/A	C/C
Sample Number 248	Control	Ys	Female	C/C	C/C	G/G	A/A	C/C
Sample Number 249	Control	No	Female	C/C	T/T	G/G	G/G	C/C
Sample Number 250	Control	Ys	Female	T/T	C/C	G/G	A/A	C/C
Sample Number 251	Control	Ys	Female	C/T	C/C	G/G	G/A	C/C
Sample Number 252	Disease	No	Male	C/C	C/C	G/G	G/A	C/C
Sample Number 253	Control	No	Male	C/C	C/C	G/G	A/A	C/C
Sample Number 254	Disease	No	Male	T/T	C/C	G/G	G/G	NA
Sample Number 255	Disease	No	Male	T/T	C/C	A/A	G/G	C/G
Sample Number 256	Control	No	Female	C/T	C/T	G/G	G/G	C/C
Sample Number 257	Disease	No	Female	C/T	C/C	G/G	G/G	C/C
Sample Number 258	Control	No	Male	T/T	C/C	G/G	A/A	C/C
Sample Number 259	Control	No	Male	T/T	C/C	G/G	G/A	C/C
Sample Number 260	Disease	No	Male	C/C	C/C	G/A	G/A	C/C
Sample Number 261	Disease	No	Female	C/T	C/C	G/G	G/A	NA
Sample Number 262	Disease	No	Male	T/T	C/C	G/A	G/G	C/G
Sample Number 263	Disease	Ys	Male	T/T	C/C	G/G	A/A	C/C
Sample Number 264	Disease	No	Female	C/T	C/C	G/G	G/A	C/C
Sample Number 265	Control	No	Male	C/C	C/C	G/G	G/A	C/C
Sample Number 266	Control	Ys	Female	T/T	C/C	A/A	G/G	G/G
Sample Number 267	Control	Ys	Female	C/T	C/C	G/G	A/A	C/C
Sample Number 268	Control	Ys	Female	C/T	NA	G/A	G/A	NA
Sample Number 269	Control	Ys	Female	T/T	NA	G/A	G/G	NA
Sample Number 270	Disease	No	Male	T/T	C/C	G/G	G/A	C/C
Sample Number 271	Control	No	Female	C/T	C/C	G/A	G/A	C/G
Sample Number 272	Disease	No	Male	C/C	C/T	G/G	G/A	C/C
Sample Number 273	Control	Ys	Female	C/T	C/C	G/A	G/A	C/G
Sample Number 274	Disease	Ys	Male	C/C	C/C	G/A	G/A	C/G
Sample Number 275	Control	Ys	Female	T/T	NA	G/G	G/A	NA
Sample Number 276	Control	Ys	Male	C/C	C/C	G/G	G/A	C/C
Sample Number 277	Control	Ys	Male	C/C	C/C	G/A	G/A	C/G
Sample Number 278	Control	Ys	Female	C/T	C/C	G/A	G/A	C/G
Sample Number 279	Control	No	Female	T/T	C/C	G/G	A/A	C/C
Sample Number 280	Disease	No	Male	T/T	C/C	G/G	G/A	C/C
Sample Number 281	Control	Ys	Female	C/T	C/C	G/A	G/A	C/G
Sample Number 282	Disease	No	Male	T/T	C/C	G/G	A/A	C/C
Sample Number 283	Control	Ys	Female	C/T	C/C	G/A	G/A	C/C
Sample Number 284	Control	Ys	Male	C/C	C/C	G/A	G/A	C/G
Sample Number 285	Control	Ys	Female	T/T	C/T	G/A	G/G	C/G
Sample Number 286	Control	No	Male	T/T	C/C	G/G	G/A	C/C
Sample Number 287	Control	No	Male	T/T	C/C	G/G	A/A	C/C
Sample Number 288	Control	Ys	Female	C/C	NA	G/G	G/A	NA
Sample Number 289	Control	Ys	Female	C/T	NA	G/G	G/A	NA
Sample Number 290	Control	Ys	Male	T/T	C/T	G/G	G/G	C/C
Sample Number 291	Control	Ys	Male	T/T	C/C	A/A	NA	C/G
Sample Number 292	Disease	Ys	Male	T/T	C/C	G/A	G/G	C/G
Sample Number 293	Control	Ys	Female	C/C	C/C	G/A	G/A	C/G
Sample Number 294	Control	Ys	Male	C/C	C/C	A/A	G/G	G/G
Sample Number 295	Control	No	Male	T/T	C/C	G/A	G/G	C/G
Sample Number 296	Control	Ys	Female	C/T	C/T	G/G	G/A	C/C
Sample Number 297	Control	Ys	Female	T/T	NA	G/A	G/A	NA
Sample Number 298	Control	No	Male	C/C	C/C	G/G	G/A	C/C
Sample Number 299	Control	Ys	Female	C/T	NA	G/G	G/A	NA
Sample Number 300	Control	No	Female	T/T	C/C	A/A	G/G	C/G
Sample Number 301	Control	Ys	Female	T/T	C/C	G/G	G/A	C/C
Sample Number 302	Control	No	Female	C/C	C/T	G/A	G/G	C/G
Sample Number 303	Control	No	Male	C/C	C/C	G/A	G/A	C/G
Sample Number 304	Control	Ys	Female	C/T	C/C	G/A	G/A	C/G
Sample Number 305	Control	No	Male	C/C	C/T	G/A	G/G	C/G
Sample Number 306	Control	No	Male	C/C	NA	G/G	G/A	NA
Sample Number 307	Control	No	Male	T/T	C/C	A/A	G/G	G/G
Sample Number 308	Control	No	Male	T/T	C/C	G/A	G/A	C/G
Sample Number 309	Control	No	Male	C/C	C/C	A/A	G/G	G/G
Sample Number 310	Control	No	Male	C/C	C/C	G/A	G/G	C/G
Sample Number 311	Control	No	Male	C/C	C/C	G/G	G/A	C/C
Sample Number 312	Control	No	Female	C/T	C/C	G/A	G/A	C/G
Sample Number 313	Control	No	Male	T/T	C/C	G/G	G/A	C/C
Sample Number 314	Control	No	Male	T/T	C/C	G/A	G/A	C/G
Sample Number 315	Control	No	Male	C/C	C/C	G/G	A/A	C/C
Sample Number 316	Control	No	Male	C/C	C/C	G/G	A/A	C/C
Sample Number 317	Control	No	Male	T/T	C/C	G/A	G/A	C/G
Sample Number 318	Control	No	Female	C/T	C/C	G/G	G/A	C/C
Sample Number 319	Control	No	Male	C/C	C/C	G/A	G/A	C/G
Sample Number 320	Control	No	Male	T/T	C/T	G/A	G/G	C/G
Sample Number 321	Control	No	Male	C/C	C/C	G/A	G/A	C/C
Sample Number 322	Control	No	Male	T/T	C/C	G/A	G/G	C/G
Sample Number 323	Control	No	Male	T/T	C/C	G/A	G/A	C/G
Sample Number 324	Control	No	Male	C/C	C/C	G/A	G/A	C/G
Sample Number 325	Control	No	Male	T/T	C/C	G/A	G/A	C/G
Sample Number 326	Control	No	Male	C/C	C/C	G/A	G/A	C/G
Sample Number 327	Disease	Ys	Male	C/C	C/T	G/G	G/G	C/C
Sample Number 328	Disease	No	Male	C/C	C/T	G/G	G/G	C/C
Sample Number 329	Disease	No	Male	C/C	C/C	G/G	A/A	C/C
Sample Number 330	Control	No	Male	T/T	C/T	G/A	G/G	C/G
Sample Number 331	Disease	No	Male	T/T	C/C	G/G	A/A	C/C
Sample Number 332	Disease	Ys	Female	T/T	C/C	G/G	G/A	C/G
Sample Number 333	Disease	Ys	Male	T/T	C/C	G/G	A/A	C/C
Sample Number 334	Disease	No	Male	T/T	C/C	G/G	G/A	C/C
Sample Number 335	Disease	No	Male	C/C	C/T	G/G	G/A	C/C
Sample Number 336	Disease	Ys	Female	C/C	C/C	G/A	G/G	C/G
Sample Number 337	Disease	No	Male	C/C	C/C	A/A	G/G	C/G
Sample Number 338	Disease	Ys	Male	T/T	C/C	G/G	G/A	C/C
Sample Number 339	Disease	Ys	Female	C/T	C/C	G/A	G/G	C/G
Sample Number 340	Disease	Ys	Male	T/T	C/C	G/G	G/A	C/C
Sample Number 341	Disease	Ys	Male	T/T	C/C	G/G	A/A	C/C
Sample Number 342	Control	No	Male	C/C	C/C	G/G	G/G	C/C
Sample Number 343	Disease	No	Female	T/T	C/T	G/G	G/A	C/C
Sample Number 344	Disease	No	Male	C/C	C/C	A/A	A/A	G/G
Sample Number 345	Control	Ys	Male	T/T	C/T	G/G	G/A	C/C
Sample Number 346	Disease	No	Male	C/C	C/T	G/G	G/A	C/C
Sample Number 347	Disease	Ys	Female	C/T	C/T	G/A	G/G	C/C
Sample Number 348	Control	No	Male	T/T	C/C	G/G	G/A	C/C
Sample Number 349	Disease	Ys	Female	C/C	C/C	G/G	G/A	C/C
Sample Number 350	Control	Ys	Female	C/T	NA	G/A	G/A	NA
Sample Number 351	Disease	Ys	Male	T/T	C/C	G/A	G/A	C/G
Sample Number 352	Disease	No	Male	T/T	C/T	G/A	G/G	C/C
Sample Number 353	Disease	No	Male	C/C	C/C	G/G	G/A	C/C
Sample Number 354	Disease	No	Male	C/C	C/C	G/A	G/A	C/G
Sample Number 355	Control	No	Male	C/C	C/T	G/G	G/A	C/C
Sample Number 356	Disease	No	Female	C/T	C/C	G/G	G/A	C/C
Sample Number 357	Disease	No	Male	T/T	C/C	G/G	NA	C/C
Sample Number 358	Disease	No	Male	C/C	C/T	G/A	G/G	C/G
Sample Number 359	Disease	No	Female	C/T	C/C	G/A	G/A	C/G
Sample Number 360	Disease	No	Male	C/C	C/T	G/G	G/A	C/C
Sample Number 361	Control	Ys	Female	C/C	C/C	G/G	A/A	C/C
Sample Number 362	Control	No	Male	C/C	C/C	NA	G/A	C/G
Sample Number 363	Control	No	Male	T/T	C/T	G/A	G/G	C/G
Sample Number 364	Disease	No	Female	C/C	C/C	A/A	G/G	G/G
Sample Number 365	Disease	No	Male	T/T	C/C	G/G	A/A	C/C
Sample Number 366	Disease	No	Female	C/T	C/C	G/G	G/A	C/C
Sample Number 367	Control	Ys	Male	C/C	C/C	G/A	G/A	C/G
Sample Number 368	Disease	Ys	Female	C/T	C/C	G/A	G/A	C/G
Sample Number 369	Disease	Ys	Female	C/C	C/T	G/G	G/G	C/C
Sample Number 370	Disease	No	Male	T/T	C/C	G/G	G/A	C/C
Sample Number 371	Disease	No	Female	C/C	C/C	G/A	G/G	C/G
Sample Number 372	Disease	No	Male	T/T	C/C	G/A	G/A	NA
Sample Number 373	Disease	Ys	Female	T/T	C/T	G/G	G/A	C/C
Sample Number 374	Control	No	Female	T/T	C/C	G/G	G/A	C/C
Sample Number 375	Control	Ys	Male	C/C	C/C	G/G	G/G	C/C
Sample Number 376	Control	Ys	Male	C/C	C/T	G/G	A/A	C/C
Sample Number 377	Disease	No	Male	NA	C/C	G/G	G/A	C/C
Sample Number 378	Disease	Ys	Male	T/T	C/C	G/A	G/G	C/G
Sample Number 379	Control	Ys	Male	T/T	C/T	G/G	G/A	C/C
Sample Number 380	Control	No	Female	C/C	C/T	G/G	G/G	C/C
Sample Number 381	Control	Ys	Female	C/C	C/C	G/G	A/A	C/C
Sample Number 382	Control	No	Female	C/T	C/C	G/G	A/A	C/C
Sample Number 383	Disease	No	Male	T/T	C/C	G/G	G/G	C/C
Sample Number 384	Disease	Ys	Male	C/C	C/C	G/G	G/A	NA
Sample Number 385	Disease	No	Male	T/T	C/C	G/A	G/A	C/G
Sample Number 386	Control	No	Female	T/T	C/T	G/G	G/G	C/C
Sample Number 387	Control	No	Male	C/C	C/C	A/A	G/G	G/G
Sample Number 388	Disease	No	Male	T/T	C/C	G/G	A/A	C/C
Sample Number 389	Control	Ys	Male	C/C	C/C	G/G	G/A	C/C
Sample Number 390	Control	Ys	Female	C/T	C/C	G/A	G/G	C/G
Sample Number 391	Control	Ys	Female	C/C	C/C	G/G	G/A	C/C
Sample Number 392	Disease	No	Male	C/C	C/C	G/A	G/A	C/G
Sample Number 393	Disease	No	Female	C/C	C/T	G/G	G/G	C/C
Sample Number 394	Control	No	Male	T/T	C/C	G/G	G/A	C/C
Sample Number 395	Control	Ys	Male	T/T	C/C	G/A	G/G	C/G
Sample Number 396	Disease	No	Female	C/C	C/C	G/G	G/G	C/C
Sample Number 397	Control	No	Female	C/T	C/C	G/G	A/A	C/C
Sample Number 398	Disease	Ys	Female	C/T	C/C	G/G	G/A	C/C
Sample Number 399	Disease	No	Male	C/C	C/C	G/G	G/A	C/C
Sample Number 400	Disease	Ys	Male	T/T	C/C	G/A	G/G	C/G
Sample Number 401	Disease	No	Male	T/T	C/C	G/G	G/A	C/C
Sample Number 402	Control	No	Male	T/T	C/C	G/G	A/A	C/C
Sample Number 403	Disease	No	Female	C/T	C/C	G/G	A/A	C/C
Sample Number 404	Disease	No	Female	C/T	C/C	G/G	G/A	C/C
Sample Number 405	Control	No	Male	T/T	C/T	G/A	G/G	C/C
Sample Number 406	Control	Ys	Male	C/C	C/T	G/G	G/A	C/C
Sample Number 407	Disease	Ys	Female	T/T	C/C	G/A	G/G	C/C
Sample Number 408	Control	Ys	Male	C/C	C/C	G/G	G/A	C/C
Sample Number 409	Control	Ys	Male	C/C	C/C	G/A	G/A	C/C
Sample Number 410	Control	Ys	Female	C/T	C/C	G/G	A/A	C/C
Sample Number 411	Control	Ys	Male	C/C	C/C	G/G	G/G	C/C
Sample Number 412	Disease	Ys	Female	C/C	C/C	G/A	G/G	C/G
Sample Number 413	Control	No	Female	C/T	C/C	G/A	G/A	C/C
Sample Number 414	Control	Ys	Male	C/C	C/C	G/G	G/A	C/C
Sample Number 415	Control	Ys	Male	T/T	C/C	G/G	A/A	C/C
Sample Number 416	Control	Ys	Male	C/C	C/C	G/A	G/A	C/G
Sample Number 417	Disease	No	Male	C/C	C/C	G/A	G/A	C/G
Sample Number 418	Disease	Ys	Male	C/C	C/C	G/G	G/G	C/C
Sample Number 419	Control	Ys	Female	C/C	C/C	G/A	G/A	C/G
Sample Number 420	Disease	No	Female	T/T	C/C	G/G	G/A	C/C
Sample Number 421	Control	Ys	Male	T/T	C/T	G/G	G/A	C/C
Sample Number 422	Control	Ys	Female	C/C	C/C	G/A	G/A	C/C
Sample Number 423	Control	Ys	Male	T/T	C/C	G/A	G/A	C/G
Sample Number 424	Control	Ys	Female	C/T	C/C	A/A	G/G	G/G
Sample Number 425	Control	Ys	Male	T/T	C/T	G/G	G/A	C/C
Sample Number 426	Control	No	Female	C/T	C/T	G/A	G/G	C/G
Sample Number 427	Control	No	Male	C/C	C/T	G/G	G/A	C/C
Sample Number 428	Control	Ys	Female	C/T	C/T	G/G	G/A	C/C
Sample Number 429	Control	No	Male	C/C	C/C	G/G	G/A	C/C
Sample Number 430	Control	Ys	Female	C/T	C/C	G/G	G/A	C/C
Sample Number 431	Control	Ys	Male	T/T	C/C	G/G	G/A	C/C
Sample Number 432	Control	Ys	Female	T/T	C/C	G/G	G/A	NA
Sample Number 433	Control	No	Female	T/T	C/C	G/G	A/A	C/C
Sample Number 434	Control	No	Male	T/T	C/C	G/A	G/A	C/G
Sample Number 435	Disease	Ys	Female	C/T	C/C	G/G	G/A	C/C
Sample Number 436	Control	No	Male	C/C	C/T	G/G	G/G	C/C
Sample Number 437	Control	No	Male	C/C	C/T	G/A	G/G	C/G
Sample Number 438	Control	No	Male	T/T	C/C	G/G	G/G	C/C
Sample Number 439	Control	No	Female	C/C	C/C	G/A	G/G	C/G
Sample Number 440	Disease	No	Male	T/T	C/C	G/G	G/G	C/C
Sample Number 441	Disease	No	Male	T/T	NA	NA	G/A	NA
Sample Number 442	Control	No	Female	T/T	C/C	G/A	G/G	C/G
Sample Number 443	Control	No	Female	T/T	C/C	G/A	G/A	C/G
Sample Number 444	Control	No	Female	C/T	T/T	G/G	G/G	C/C
Sample Number 445	Control	No	Male	T/T	C/T	G/G	G/A	C/C
Sample Number 446	Control	Ys	Male	T/T	C/C	G/G	G/A	C/C
Sample Number 447	Control	No	Male	C/C	C/T	G/A	G/G	C/G
Sample Number 448	Control	No	Male	T/T	C/C	G/G	A/A	C/C
Sample Number 449	Control	No	Male	C/C	C/C	G/G	A/A	C/C
Sample Number 450	Control	No	Male	C/C	C/C	G/A	G/A	C/G
Sample Number 451	Control	Ys	Female	C/C	C/C	G/A	G/G	NA
Sample Number 452	Disease	Ys	Female	C/C	C/C	G/A	G/G	C/G
Sample Number 453	Control	No	Male	C/C	C/C	G/A	G/G	C/G
Sample Number 454	Disease	No	Male	C/C	C/T	G/G	A/A	NA
Sample Number 455	Control	Ys	Male	C/C	C/C	G/A	A/A	C/G
Sample Number 456	Disease	No	Male	T/T	C/C	G/A	G/G	C/G
Sample Number 457	Control	Ys	Male	T/T	C/C	G/G	G/A	C/C
Sample Number 458	Control	Ys	Male	C/C	C/C	G/A	G/G	C/G
Sample Number 459	Control	No	Male	C/C	C/C	G/G	A/A	C/C
Sample Number 460	Control	Ys	Male	C/C	T/T	G/G	G/G	C/C
Sample Number 461	Control	Ys	Female	T/T	C/C	A/A	G/G	G/G
Sample Number 462	Control	No	Female	C/T	C/C	G/A	G/A	C/G
Sample Number 463	Control	Ys	Female	T/T	C/C	G/A	G/A	NA
Sample Number 464	Control	No	Male	C/C	C/C	G/G	A/A	C/C
Sample Number 465	Control	Ys	Female	T/T	C/C	G/A	G/G	C/C
Sample Number 466	Disease	Ys	Male	C/C	C/C	G/A	G/A	C/C
Sample Number 467	Control	No	Female	C/T	C/C	G/G	A/A	C/C
Sample Number 468	Control	No	Male	T/T	C/T	G/A	G/G	NA
Sample Number 469	Disease	Ys	Male	C/C	C/C	G/G	A/A	C/C
Sample Number 470	Control	Ys	Male	C/C	C/C	G/G	A/A	C/C
Sample Number 471	Control	No	Male	T/T	C/C	G/G	A/A	C/C
Sample Number 472	Control	Ys	Male	C/C	C/C	G/A	G/A	C/G
Sample Number 473	Control	No	Female	C/T	C/C	G/G	A/A	C/C
Sample Number 474	Disease	No	Male	T/T	C/C	G/G	A/A	C/C
Sample Number 475	Control	No	Female	T/T	C/C	G/A	G/A	C/G
Sample Number 476	Control	Ys	Female	C/T	C/C	G/A	G/G	C/G
Sample Number 477	Disease	No	Male	T/T	C/C	G/A	G/G	C/G
Sample Number 478	Disease	No	Male	C/C	C/C	G/A	G/G	C/G
Sample Number 479	Control	Ys	Male	C/C	C/C	G/G	A/A	C/C
Sample Number 480	Control	Ys	Female	C/C	NA	G/G	A/A	NA
Sample Number 481	Disease	No	Female	C/C	C/C	G/G	G/A	C/C
Sample Number 482	Control	Ys	Female	C/T	C/C	G/A	G/G	C/G
Sample Number 483	Disease	Ys	Male	T/T	C/C	G/A	G/G	C/G
Sample Number 484	Control	No	Male	T/T	C/C	G/A	G/A	C/C
Sample Number 485	Disease	No	Male	T/T	C/C	G/G	A/A	C/C
Sample Number 486	Control	No	Male	T/T	C/C	G/A	G/A	C/G
Sample Number 487	Control	Ys	Male	T/T	C/C	G/G	G/A	C/C
Sample Number 488	Control	No	Female	C/T	C/T	G/G	G/G	C/C
Sample Number 489	Control	No	Male	T/T	C/C	G/A	G/A	C/C
Sample Number 490	Control	No	Male	T/T	C/C	G/G	G/A	C/C
Sample Number 491	Control	No	Male	T/T	C/C	A/A	G/G	G/G
Sample Number 492	Control	No	Female	C/T	C/C	G/G	A/A	C/C
Sample Number 493	Control	Ys	Female	C/T	NA	G/G	G/A	NA
Sample Number 494	Control	No	Female	C/T	C/C	A/A	G/G	C/G
Sample Number 495	Control	Ys	Male	T/T	C/C	G/A	G/A	C/C
Sample Number 496	Control	No	Male	T/T	C/C	NA	G/A	C/G
Sample Number 497	Control	No	Male	T/T	C/C	G/G	G/G	C/G
Sample Number 498	Control	No	Male	T/T	C/T	G/G	G/A	C/C
Sample Number 499	Control	No	Male	C/C	C/C	G/A	G/G	C/G
Sample Number 500	Control	Ys	Female	T/T	C/C	G/G	G/A	C/C
Sample Number 501	Control	No	Male	C/C	C/C	G/A	G/A	C/G
Sample Number 502	Control	No	Female	T/T	C/C	G/G	A/A	C/C
Sample Number 503	Control	Ys	Female	T/T	C/C	G/A	G/A	C/G
Sample Number 504	Control	No	Male	T/T	C/C	G/A	G/A	C/G
Sample Number 505	Disease	No	Male	C/C	C/C	G/A	G/G	C/G
Sample Number 506	Disease	Ys	Male	T/T	C/T	G/G	G/A	C/C
Sample Number 507	Control	Ys	Female	C/T	C/C	G/G	A/A	C/C
Sample Number 508	Control	No	Female	T/T	C/C	G/A	G/A	C/G
Sample Number 509	Control	Ys	Male	C/C	C/C	G/A	G/A	C/G
Sample Number 510	Control	Ys	Male	C/C	C/T	G/G	G/A	C/C
Sample Number 511	Disease	No	Male	T/T	C/C	G/A	G/G	C/G
Sample Number 512	Control	No	Female	C/C	C/C	G/A	G/A	C/G
Sample Number 513	Control	Ys	Female	C/T	C/C	A/A	G/G	G/G
Sample Number 514	Control	No	Female	C/T	C/T	G/G	G/G	C/C
Sample Number 515	Control	No	Male	T/T	C/C	G/G	A/A	C/C
Sample Number 516	Disease	No	Male	C/C	C/C	A/A	G/G	G/G
Sample Number 517	Control	No	Male	C/C	C/T	G/G	G/A	C/C
Sample Number 518	Control	Ys	Male	C/C	C/C	G/G	G/A	C/C
Sample Number 519	Control	Ys	Male	T/T	C/C	G/G	G/A	C/C
Sample Number 520	Control	No	Male	C/C	C/C	G/A	G/A	C/G
Sample Number 521	Control	No	Female	C/T	C/C	G/A	G/A	C/G
Sample Number 522	Disease	No	Male	C/C	C/C	A/A	G/G	G/G
Sample Number 523	Control	No	Female	C/T	C/C	A/A	G/G	G/G
Sample Number 524	Control	No	Male	C/C	C/C	G/G	G/A	C/C
Sample Number 525	Control	No	Female	C/T	C/C	G/G	G/G	C/C
Sample Number 526	Control	No	Male	T/T	C/C	G/G	G/A	C/C
Sample Number 527	Control	No	Female	C/T	C/C	G/G	A/A	C/C
Sample Number 528	Control	Ys	Female	T/T	C/C	G/G	A/A	C/C
Sample Number 529	Control	No	Female	C/T	C/C	G/G	G/A	C/C
Sample Number 530	Control	No	Male	T/T	C/C	G/G	G/A	C/C
Sample Number 531	Control	No	Male	T/T	C/C	G/G	A/A	C/C
Sample Number 532	Control	No	Female	C/T	C/C	G/A	G/G	C/G
Sample Number 533	Control	No	Female	T/T	C/T	G/A	G/G	C/G
Sample Number 534	Control	Ys	Female	C/T	C/T	G/G	G/A	C/C
Sample Number 535	Control	Ys	Male	C/C	C/C	G/A	G/G	C/C
Sample Number 536	Control	No	Male	T/T	T/T	G/G	G/G	C/C
Sample Number 537	Disease	No	Male	T/T	C/C	G/G	A/A	C/C
Sample Number 538	Control	Ys	Male	T/T	C/C	G/G	A/A	C/C
Sample Number 539	Control	Ys	Female	C/C	C/C	G/G	A/A	C/C
Sample Number 540	Disease	No	Male	T/T	C/C	G/G	G/A	C/C
Sample Number 541	Control	Ys	Male	C/C	C/C	G/A	G/G	C/G
Sample Number 542	Control	No	Male	T/T	C/C	G/G	G/G	C/C
Sample Number 543	Control	No	Female	C/T	C/T	G/A	G/G	C/G
Sample Number 544	Control	Ys	Male	T/T	C/C	G/G	G/G	C/C
Sample Number 545	Disease	No	Male	T/T	C/C	G/A	G/G	C/G
Sample Number 546	Disease	No	Male	C/C	C/T	G/G	G/A	C/C
Sample Number 547	Control	No	Female	C/C	C/T	G/G	G/A	C/C
Sample Number 548	Control	No	Female	C/T	C/C	G/A	G/A	C/G
Sample Number 549	Control	Ys	Male	C/C	C/C	G/A	G/A	C/C
Sample Number 550	Control	No	Female	C/T	C/C	G/A	G/A	C/G
Sample Number 551	Control	Ys	Female	T/T	C/C	G/A	G/A	C/C
Sample Number 552	Disease	No	Female	C/T	C/C	G/G	A/A	C/C
Sample Number 553	Disease	Ys	Male	T/T	C/C	G/G	G/G	C/C
Sample Number 554	Disease	Ys	Female	C/T	C/C	G/G	A/A	C/C
Sample Number 555	Control	Ys	Male	T/T	C/C	G/A	G/A	C/G
Sample Number 556	Disease	Ys	Male	C/C	C/C	G/A	G/A	C/G
Sample Number 557	Control	Ys	Female	T/T	C/C	G/G	A/A	C/C
Sample Number 558	Disease	No	Male	C/C	C/C	G/A	G/A	C/C
Sample Number 559	Control	No	Female	T/T	C/C	G/A	G/A	C/G
Sample Number 560	Control	Ys	Female	C/C	C/C	G/A	G/A	C/C
Sample Number 561	Control	No	Female	C/C	C/C	G/G	A/A	C/C
Sample Number 562	Control	No	Male	T/T	C/C	G/A	G/G	C/G
Sample Number 563	Control	Ys	Female	C/T	C/T	G/G	G/A	C/C
Sample Number 564	Disease	No	Male	T/T	C/T	G/G	G/A	C/C
Sample Number 565	Control	No	Male	T/T	C/C	G/G	G/A	C/C
Sample Number 566	Control	No	Female	C/C	C/C	G/G	G/A	C/C
Sample Number 567	Control	No	Female	C/T	C/T	G/G	G/A	C/C
Sample Number 568	Control	Ys	Male	T/T	C/C	G/G	G/A	C/C
Sample Number 569	Disease	No	Female	T/T	C/C	G/G	G/A	C/C
Sample Number 570	Control	No	Male	T/T	C/C	G/G	A/A	C/C
Sample Number 571	Control	No	Female	T/T	C/C	G/G	G/A	C/C
Sample Number 572	Control	No	Female	C/T	C/C	G/G	G/A	C/C
Sample Number 573	Control	No	Male	T/T	C/C	G/G	G/A	C/C
Sample Number 574	Control	No	Female	C/T	C/C	G/G	G/A	C/C
Sample Number 575	Disease	No	Male	T/T	C/C	G/G	A/A	C/C
Sample Number 576	Disease	No	Male	T/T	C/C	A/A	G/G	G/G
Sample Number 577	Disease	No	Female	C/C	C/C	G/G	A/A	C/C
Sample Number 578	Control	No	Female	T/T	C/C	G/A	G/A	C/C
Sample Number 579	Control	No	Male	T/T	C/T	G/G	G/G	C/C
Sample Number 580	Control	No	Female	C/T	C/C	G/G	G/A	C/C
Sample Number 581	Control	No	Female	C/T	C/C	G/G	G/A	C/C
Sample Number 582	Control	No	Female	T/T	C/C	G/G	G/A	C/C
Sample Number 583	Control	No	Female	C/T	C/C	G/G	G/A	C/C
Sample Number 584	Control	Ys	Female	T/T	NA	G/G	G/A	NA
Sample Number 585	Control	No	Male	C/C	C/C	G/G	G/A	C/C
Sample Number 586	Control	Ys	Female	C/T	C/T	G/G	G/A	C/C
Sample Number 587	Control	No	Female	C/T	C/C	G/A	G/A	C/G
Sample Number 588	Control	No	Female	C/T	C/T	G/G	G/A	C/C
Sample Number 589	Disease	No	Male	T/T	C/C	G/A	G/A	C/G
Sample Number 590	Control	No	Male	C/C	C/C	G/A	G/G	C/G
Sample Number 591	Control	Ys	Male	C/C	C/C	G/A	G/G	C/G
Sample Number 592	Control	No	Female	T/T	C/C	G/A	G/G	C/G
Sample Number 593	Control	No	Female	C/T	C/C	G/A	G/G	C/G
Sample Number 594	Control	No	Female	C/T	C/C	G/A	G/A	C/G
Sample Number 595	Control	No	Female	T/T	C/C	G/A	G/A	C/C
Sample Number 596	Disease	No	Male	C/C	C/C	G/G	G/A	C/C
Sample Number 597	Control	No	Female	T/T	C/C	G/G	G/A	C/C
Sample Number 598	Control	Ys	Male	T/T	C/C	G/A	G/G	C/G
Sample Number 599	Disease	No	Male	T/T	C/C	G/G	A/A	C/C
Sample Number 600	Disease	No	Female	T/T	C/C	G/G	G/A	C/C
Sample Number 601	Control	No	Female	C/T	C/C	G/A	G/G	C/C
Sample Number 602	Control	Ys	Male	NA	C/C	G/A	G/A	C/G
Sample Number 603	Control	No	Male	T/T	C/C	G/G	G/G	C/C
Sample Number 604	Control	Ys	Female	T/T	C/C	G/G	A/A	C/C
Sample Number 605	Disease	No	Female	C/C	C/T	G/G	G/G	C/C
Sample Number 606	Control	Ys	Female	T/T	C/C	G/G	G/A	C/C
Sample Number 607	Control	Ys	Male	T/T	C/C	G/G	G/G	C/C
Sample Number 608	Control	No	Male	T/T	C/C	G/A	G/A	C/G
Sample Number 609	Control	Ys	Male	T/T	C/C	G/G	G/A	C/C
Sample Number 610	Disease	No	Male	T/T	C/T	G/G	G/G	C/C
Sample Number 611	Control	No	Male	NA	C/C	G/A	G/A	C/G
Sample Number 612	Control	No	Male	T/T	C/T	G/G	G/A	C/C
Sample Number 613	Disease	Ys	Female	C/T	C/C	G/G	A/A	C/C
Sample Number 614	Disease	No	Male	T/T	C/T	G/G	G/G	C/C
Sample Number 615	Control	Ys	Female	T/T	C/C	G/A	G/A	C/G
Sample Number 616	Control	No	Male	C/C	C/C	G/A	G/G	C/G
Sample Number 617	Control	No	Male	C/C	C/T	G/A	G/G	C/G
Sample Number 618	Disease	No	Female	C/T	C/C	G/A	G/A	C/G
Sample Number 619	Disease	No	Male	T/T	C/C	G/A	G/A	C/G
Sample Number 620	Disease	Ys	Male	T/T	C/T	G/G	G/A	C/C
Sample Number 621	Control	No	Female	C/T	C/C	A/A	G/G	G/G
Sample Number 622	Disease	No	Male	C/C	C/C	G/A	G/A	C/G
Sample Number 623	Disease	No	Male	T/T	C/C	G/A	G/A	C/G
Sample Number 624	Disease	Ys	Male	C/C	C/C	G/A	G/A	C/C
Sample Number 625	Disease	No	Male	T/T	C/C	G/G	G/A	C/C
Sample Number 626	Disease	No	Male	C/C	C/C	G/G	G/A	C/C
Sample Number 627	Control	No	Male	C/C	C/C	G/A	G/G	C/G
Sample Number 628	Control	No	Male	C/C	C/C	G/A	G/A	NA
Sample Number 629	Control	No	Male	T/T	C/C	G/G	A/A	C/C
Sample Number 630	Control	Ys	Female	C/C	NA	NA	G/A	NA
Sample Number 631	Control	No	Female	C/T	C/C	G/G	A/A	C/C
Sample Number 632	Control	No	Male	T/T	C/C	G/A	G/G	C/G
Sample Number 633	Disease	No	Female	C/C	C/C	G/A	G/A	C/G
Sample Number 634	Control	Ys	Female	C/T	C/C	G/G	G/A	C/C
Sample Number 635	Disease	Ys	Male	T/T	C/T	G/A	G/G	C/G
Sample Number 636	Disease	No	Male	T/T	C/C	G/G	G/A	C/C
Sample Number 637	Control	Ys	Male	C/C	C/C	G/G	A/A	C/C
Sample Number 638	Disease	No	Male	T/T	C/T	G/A	G/G	C/G
Sample Number 639	Control	Ys	Male	T/T	C/C	G/A	G/G	C/C
Sample Number 640	Control	No	Male	T/T	C/C	G/G	A/A	C/C
Sample Number 641	Control	Ys	Male	C/C	C/C	G/A	G/A	C/G
Sample Number 642	Control	No	Female	T/T	C/C	G/A	G/A	C/G
Sample Number 643	Control	Ys	Male	C/C	C/C	G/G	A/A	C/C
Sample Number 644	Control	No	Male	C/C	C/C	G/A	G/G	C/G
Sample Number 645	Control	No	Male	T/T	C/C	G/G	G/G	C/C
Sample Number 646	Control	No	Male	C/C	C/C	G/A	G/A	C/G
Sample Number 647	Control	No	Male	T/T	C/C	G/G	A/A	C/C
Sample Number 648	Control	No	Male	C/C	C/T	G/A	G/G	C/G
Sample Number 649	Control	Ys	Male	C/C	C/C	G/G	A/A	C/C
Sample Number 650	Control	No	Male	C/C	C/C	G/G	G/A	C/C
Sample Number 651	Control	Ys	Male	T/T	C/C	G/A	G/A	C/G
Sample Number 652	Control	No	Female	C/T	C/C	G/G	A/A	C/C
Sample Number 653	Control	Ys	Female	C/T	C/C	G/G	G/A	C/C
Sample Number 654	Control	No	Female	C/T	C/C	G/A	G/A	C/G
Sample Number 655	Control	Ys	Female	C/C	C/C	G/G	G/A	C/C
Sample Number 656	Control	No	Male	C/C	C/C	G/G	G/A	C/C
Sample Number 657	Control	Ys	Female	T/T	C/C	G/G	A/A	C/C
Sample Number 658	Control	No	Female	T/T	C/C	G/G	A/A	C/C
Sample Number 659	Control	Ys	Male	T/T	C/C	G/G	G/A	C/C
Sample Number 660	Control	Ys	Male	T/T	C/C	G/G	G/G	C/C
Sample Number 661	Control	Ys	Male	T/T	C/C	G/G	A/A	C/C
Sample Number 662	Disease	No	Male	C/C	C/T	G/G	G/A	C/C
Sample Number 663	Control	No	Male	T/T	C/T	G/G	G/A	C/C
Sample Number 664	Control	No	Male	T/T	C/C	G/A	G/A	C/G
Sample Number 665	Control	No	Male	T/T	C/C	G/G	G/A	C/C
Sample Number 666	Control	No	Male	T/T	C/T	G/G	G/G	C/C
Sample Number 667	Control	Ys	Female	C/T	C/C	G/G	G/A	C/C
Sample Number 668	Control	Ys	Male	T/T	C/C	G/A	G/A	C/G
Sample Number 669	Disease	No	Male	C/C	C/C	G/A	G/A	C/G
Sample Number 670	Control	No	Female	T/T	C/C	G/A	G/G	C/G
Sample Number 671	Control	No	Male	T/T	C/C	G/A	G/G	C/G
Sample Number 672	Control	No	Male	C/C	C/C	G/A	G/A	C/G
Sample Number 673	Control	No	Male	T/T	C/C	G/G	G/G	C/C
Sample Number 674	Control	No	Male	C/C	C/C	G/A	G/A	C/G
Sample Number 675	Control	No	Female	C/T	T/T	G/G	G/G	C/C
Sample Number 676	Disease	No	Male	C/C	C/C	G/G	A/A	C/C
Sample Number 677	Control	No	Female	C/T	C/C	G/A	G/G	C/G
Sample Number 678	Control	No	Male	T/T	C/C	G/G	A/A	C/C
Sample Number 679	Control	No	Female	T/T	C/C	A/A	G/G	C/C
Sample Number 680	Control	No	Male	T/T	C/T	G/G	G/A	C/C
Sample Number 681	Control	Ys	Male	C/C	C/C	G/G	A/A	C/C
Sample Number 682	Control	No	Male	T/T	C/C	G/A	G/G	C/G
Sample Number 683	Control	No	Female	T/T	C/C	G/G	G/A	C/C
Sample Number 684	Disease	No	Male	C/C	C/C	G/G	G/A	C/C
Sample Number 685	Control	No	Male	T/T	C/C	A/A	G/G	C/G
Sample Number 686	Control	No	Female	C/C	C/C	G/G	G/A	C/C
Sample Number 687	Control	No	Female	C/T	C/C	A/A	G/G	G/G
Sample Number 688	Disease	No	Female	C/T	C/C	G/A	G/A	C/G
Sample Number 689	Control	No	Female	C/T	T/T	G/G	G/G	C/C
Sample Number 690	Control	Ys	Male	T/T	C/C	G/G	G/G	C/C
Sample Number 691	Disease	Ys	Male	T/T	C/C	G/G	A/A	C/C
Sample Number 692	Control	No	Male	T/T	C/C	G/A	G/G	C/G
Sample Number 693	Control	Ys	Male	C/C	C/C	G/G	A/A	C/C
Sample Number 694	Control	No	Male	C/C	C/C	G/A	G/G	C/G
Sample Number 695	Control	Ys	Female	C/T	C/C	G/G	G/A	C/C
Sample Number 696	Control	No	Male	T/T	C/C	G/A	G/G	C/G
Sample Number 697	Control	No	Female	T/T	C/C	G/G	A/A	C/C
Sample Number 698	Control	No	Male	T/T	C/C	G/G	G/A	C/C
Sample Number 699	Control	No	Female	T/T	C/C	A/A	G/G	G/G
Sample Number 700	Disease	No	Male	T/T	C/C	G/G	G/A	C/C
Sample Number 701	Control	Ys	Male	T/T	C/C	G/G	G/A	C/C
Sample Number 702	Control	No	Female	T/T	C/T	G/G	G/A	C/C
Sample Number 703	Control	Ys	Female	C/T	C/C	G/G	A/A	C/C
Sample Number 704	Control	No	Female	T/T	C/C	G/A	G/A	C/G
Sample Number 705	Disease	No	Male	T/T	C/T	G/G	G/A	C/C
Sample Number 706	Control	No	Female	C/T	C/C	G/G	G/A	C/C
Sample Number 707	Control	No	Female	C/T	C/C	G/G	G/G	C/C
Sample Number 708	Control	No	Female	C/C	C/C	G/A	G/G	C/G
Sample Number 709	Control	Ys	Female	C/C	C/C	G/A	G/G	C/C
Sample Number 710	Control	No	Female	T/T	C/C	G/G	G/A	C/C
Sample Number 711	Disease	No	Male	T/T	C/C	G/A	G/A	C/G
Sample Number 712	Control	No	Male	C/C	C/C	G/G	G/A	C/C
Sample Number 713	Control	Ys	Female	T/T	C/C	G/A	G/G	C/G
Sample Number 714	Disease	No	Male	C/C	C/C	G/G	G/A	C/C
Sample Number 715	Control	No	Male	T/T	C/C	G/G	G/G	C/C
Sample Number 716	Control	No	Male	T/T	C/C	G/A	G/A	C/G
Sample Number 717	Control	No	Female	T/T	C/C	G/A	G/G	C/G
Sample Number 718	Control	No	Female	C/C	C/C	G/G	G/A	C/C
Sample Number 719	Control	No	Female	T/T	C/C	G/G	G/A	C/C
Sample Number 720	Control	No	Female	T/T	C/C	G/G	G/A	C/C
Sample Number 721	Control	No	Male	T/T	C/T	G/G	G/G	C/C
Sample Number 722	Control	No	Female	C/T	C/T	G/G	G/G	C/C
Sample Number 723	Control	Ys	Male	T/T	C/C	G/G	G/A	C/C
Sample Number 724	Control	No	Female	C/C	C/C	G/A	G/A	C/G
Sample Number 725	Control	No	Female	C/T	C/C	G/G	A/A	C/C
Sample Number 726	Control	No	Female	T/T	C/C	G/G	A/A	C/C
Sample Number 727	Control	No	Male	T/T	C/C	G/G	G/A	C/C
Sample Number 728	Control	No	Female	T/T	C/C	G/G	A/A	C/C
Sample Number 729	Control	No	Male	T/T	C/C	G/G	A/A	C/C
Sample Number 730	Control	No	Male	T/T	C/T	G/G	G/G	C/C
Sample Number 731	Control	Ys	Female	T/T	C/T	G/G	G/A	C/C
Sample Number 732	Control	No	Male	C/C	C/C	G/A	G/G	C/G
Sample Number 733	Control	No	Female	T/T	C/T	G/G	G/A	C/C
Sample Number 734	Control	No	Female	C/T	C/T	G/G	G/A	C/C
Sample Number 735	Control	Ys	Female	C/C	C/C	A/A	G/G	G/G
Sample Number 736	Control	Ys	Female	C/T	C/T	G/G	G/A	C/C
Sample Number 737	Control	No	Female	C/T	C/T	G/A	G/A	C/G
Sample Number 738	Control	No	Female	C/T	C/C	G/G	G/G	C/C
Sample Number 739	Control	No	Male	T/T	C/C	G/A	G/G	C/C
Sample Number 740	Control	No	Female	C/C	C/C	A/A	G/G	C/G
Sample Number 741	Control	No	Male	C/C	C/C	G/A	G/A	C/G
Sample Number 742	Control	No	Female	C/T	C/T	G/G	G/A	C/C
Sample Number 743	Control	No	Female	C/T	C/C	G/G	G/A	C/C
Sample Number 744	Control	No	Female	C/T	C/C	G/G	A/A	C/C
Sample Number 745	Control	No	Female	C/T	C/C	G/G	G/A	C/C
Sample Number 746	Control	No	Female	C/T	C/C	A/A	G/G	G/G
Sample Number 747	Control	No	Female	C/C	C/T	G/G	G/A	C/C
Sample Number 748	Control	No	Male	T/T	C/C	G/A	G/G	C/G
Sample Number 749	Control	No	Female	C/T	C/C	G/G	G/A	C/C
Sample Number 750	Control	Ys	Female	C/C	C/C	G/A	G/A	C/G
Sample Number 751	Control	Ys	Female	C/T	C/C	G/G	A/A	C/C
Sample Number 752	Control	Ys	Female	C/T	C/T	G/G	G/A	C/C
Sample Number 753	Control	Ys	Female	C/T	C/T	G/G	G/G	C/C
Sample Number 754	Control	Ys	Female	C/T	C/T	G/G	G/A	C/C
Sample Number 755	Control	Ys	Female	T/T	C/C	G/A	G/A	C/G
Sample Number 756	Control	Ys	Female	C/T	C/C	A/A	G/G	G/G
Sample Number 757	Control	Ys	Female	C/T	C/C	G/G	G/A	C/C
Sample Number 758	Control	Ys	Female	C/C	C/T	G/G	G/G	C/C
Sample Number 759	Control	Ys	Female	C/T	C/T	G/G	G/G	C/C
Sample Number 760	Control	Ys	Female	T/T	C/C	G/G	A/A	C/C
Sample Number 761	Control	Ys	Female	T/T	C/T	G/A	G/G	C/G
Sample Number 762	Control	Ys	Female	T/T	C/C	A/A	G/G	G/G
Sample Number 763	Control	Ys	Female	C/C	C/C	G/G	G/G	C/C
Sample Number 764	Control	Ys	Female	T/T	C/C	G/A	G/G	C/C
Sample Number 765	Control	Ys	Female	C/T	C/C	G/G	G/A	C/C
